# Supplementary material for: Genetic polymorphisms in pre-miRNAs predict the survival of non-small-cell lung cancer in Chinese population: a cohort study and a meta-analysis
Source: Oncotarget. 2017 Aug 16;8(44):77963–74. doi: 10.18632/oncotarget.20276 (PMC5652828; doi:10.18632/oncotarget.20276)
Supplement: Supplementary file 2 [file oncotarget-08-77963-s002.xlsx]

## Sheet: Sheet1
Supplementary Table 2 The results for stratified analysis
mir	Num	Model	aHR	95%CI	P-value
subgroup
microRNA 30c-1 rs928508
Age<60	192	AG vs AA	1.33	0.96-1.83	0.085
	132	GG vs AA	1.53	1.04-2.23	0.029
	172	GG vs AG	1.12	0.79-1.58	0.541
	248	AG+GG vs AA	1.39	1.03-1.88	0.033
	248	GG vs AA+AG	1.29	0.94-1.79	0.118
	496	G vs A	1.26	1.04-1.52	0.021
Age≥60	170	AG vs AA	1.22	0.86-1.74	0.263
	93	GG vs AA	1.32	0.82-2.11	0.256
	149	GG vs AG	1.13	0.74-1.73	0.583
	206	AG+GG vs AA	1.24	0.89-1.75	0.209
	206	GG vs AA+AG	1.15	0.77-1.74	0.493
	412	G vs A	1.15	0.93-1.43	0.188
Non-smokers	196	AG vs AA	1.15	0.84-1.59	0.388
	132	GG vs AA	1.28	0.87-1.90	0.209
	176	GG vs AG	1.1	0.77-1.57	0.599
	252	AG+GG vs AA	1.19	0.88-1.61	0.264
	252	GG vs AA+AG	1.18	0.84-1.64	0.339
	504	G vs A	1.14	0.94-1.38	0.201
Smokers	166	AG vs AA	1.45	1.02-2.08	0.039
	93	GG vs AA	1.85	1.18-2.90	0.008
	145	GG vs AG	1.18	0.78-1.78	0.439
	202	AG+GG vs AA	1.54	1.10-2.17	0.012
	202	GG vs AA+AG	1.47	1.00-2.17	0.052
	404	G vs A	1.34	1.08-1.65	0.007
AD	184	AG vs AA	1.39	1.00-1.94	0.051
	124	GG vs AA	1.58	1.05-2.36	0.027
	166	GG vs AG	1.12	0.76-1.64	0.564
	237	AG+GG vs AA	1.45	1.06-1.98	0.02
	237	GG vs AA+AG	1.31	0.92-1.86	0.134
	474	G vs A	1.24	1.01-1.52	0.038
SQ	131	AG vs AA	0.97	0.65-1.43	0.862
	76	GG vs AA	1.62	0.99-2.65	0.056
	121	GG vs AG	1.64	1.05-2.56	0.029
	164	AG+GG vs AA	1.09	0.75-1.58	0.67
	164	GG vs AA+AG	1.66	1.09-2.52	0.018
	328	G vs A	1.19	0.95-1.50	0.133
I/II	120	AG vs AA	0.98	0.63-1.52	0.866
	80	GG vs AA	1.11	0.63-1.94	0.722
	102	GG vs AG	1.16	0.68-1.98	0.6
	151	AG+GG vs AA	1.01	0.67-1.53	0.949
	151	GG vs AA+AG	1.12	0.68-1.84	0.654
	302	G vs A	1.04	0.79-1.37	0.783
III/IV	242	AG vs AA	1.38	1.04-1.82	0.026
	145	GG vs AA	1.68	1.20-2.37	0.003
	219	GG vs AG	1.18	0.86-1.60	0.305
	303	AG+GG vs AA	1.45	1.11-1.89	0.006
	303	GG vs AA+AG	1.38	1.03-1.85	0.031
	606	G vs A	1.3	1.10-1.53	0.002
Chemotherapy
NO	17	AG vs AA	0.64	0.19-9.21	0.473
	12	GG vs AA	7.04	1.11-44.70	0.039
	15	GG vs AG	17.1	2.22-131.48	0.006
	22	AG+GG vs AA	0.85	0.28-2.60	0.769
	22	GG vs AA+AG	9.87	1.96-49.66	0.005
	44	G vs A	1.16	0.63-2.15	0.629
YES	345	AG vs AA	1.33	1.05-1.70	0.019
	213	GG vs AA	1.38	1.03-1.87	0.034
	306	GG vs AG	1.016	0.77-1.34	0.91
	432	AG+GG vs AA	1.35	1.07-1.69	0.01
	432	GG vs AA+AG	1.16	0.90-1.50	0.251
	864	G vs A	1.22	1.06-1.42	0.007
Surgery
NO	86	AG vs AA	1.62	0.96-2.73	0.072
	66	GG vs AA	1.89	1.07-3.35	0.028
	94	GG vs AG	1.13	0.69-1.84	0.629
	123	AG+GG vs AA	1.72	1.05-2.80	0.031
	123	GG vs AA+AG	1.4	0.89-2.20	0.141
	246	G vs A	1.37	1.04-1.82	0.026
YES	276	AG vs AA	1.16	0.89-1.52	0.267
	159	GG vs AA	1.3	0.91-1.85	0.153
	227	GG vs AG	1.12	0.80-1.55	0.515
	331	AG+GG vs AA	1.19	0.93-1.54	0.174
	331	GG vs AA+AG	1.18	0.86-1.61	0.297
	662	G vs A	1.12	0.95-1.32	0.19
microRNA 27a rs895819
Age<60	228	CT vs TT	1.12	0.84-1.49	0.442
	150	CC vs TT	1.42	0.85-2.38	0.176
	118	CC vs CT	1.24	0.73-2.10	0.434
	248	CC+CT vs TT	1.16	0.88-1.53	0.283
	248	CC vs CT+TT	1.36	0.83-2.23	0.229
	496	C vs T	1.15	0.93-1.42	0.19
Age≥60	186	CT vs TT	2.24	1.33-3.77	0.002
	137	CC vs TT	1.46	1.05-2.03	0.026
	89	CC vs CT	1.54	0.88-2.70	0.132
	206	CC+CT vs TT	1.58	1.16-2.15	0.004
	206	CC vs CT+TT	1.93	1.17-3.18	0.01
	412	C vs T	1.53	1.20-1.94	0.001
Non-smokers	232	CT vs TT	1	0.75-1.35	0.983
	154	CC vs TT	1.31	0.78-2.20	0.304
	118	CC vs CT	1.31	0.77-2.22	0.327
	252	CC+CT vs TT	1.05	0.79-1.39	0.748
	252	CC vs CT+TT	1.31	0.79-2.16	0.291
	504	C vs T	1.07	0.87-1.33	0.511
Smokers	182	CT vs TT	1.41	1.02-1.95	0.039
	133	CC vs TT	2.27	1.38-3.74	0.001
	89	CC vs CT	1.67	0.98-2.83	0.058
	202	CC+CT vs TT	1.54	1.14-2.08	0.005
	202	CC vs CT+TT	1.99	1.23-3.22	0.005
	404	C vs T	1.51	1.20-1.91	<0.001
AD	216	CT vs TT	1.11	0.81-1.52	0.516
	162	CC vs TT	2.06	1.27-3.35	0.003
	96	CC vs CT	1.73	1.03-2.90	0.037
	237	CC+CT vs TT	1.25	0.934-1.66	0.134
	237	CC vs CT+TT	1.99	1.24-3.19	0.004
	474	C vs T	1.31	1.05-1.65	0.018
SQU	150	CT vs TT	1.77	1.24-2.54	0.002
	99	CC vs TT	1.56	0.86-2.82	0.138
	79	CC vs CT	0.9	0.49-1.65	0.731
	164	CC+CT vs TT	1.73	1.23-2.44	0.002
	164	CC vs CT+TT	1.22	0.69-2.13	0.495
	328	C vs T	1.44	1.11-1.85	0.005
I/II	140	CT vs TT	1.4	0.93-2.11	0.112
	100	CC vs TT	1.55	0.73-3.31	0.255
	62	CC vs CT	1.18	0.54-2.58	0.672
	151	CC+CT vs TT	1.42	0.96-2.10	0.082
	151	CC vs CT+TT	1.35	0.65-2.80	0.427
	302	C vs T	1.31	0.97-1.78	0.083
III/IV	274	CT vs TT	1.14	0.89-1.47	0.307
	187	CC vs TT	1.76	1.18-2.65	0.006
	145	CC vs CT	1.53	1.01-2.32	0.045
	303	CC+CT vs TT	1.23	0.97-1.56	0.088
	303	CC vs CT+TT	1.67	1.13-2.46	0.01
	606	C vs T	1.25	1.04-1.50	0.016
Chemotherapy
NO	19	CT vs TT	2.35	0.48-11.52	0.291
	14	CC vs TT	5.65	1.06-30.22	0.043
	11	CC vs CT	8.35	0.44-157.36	0.157
	22	CC+CT vs TT	3.5	0.93-13.10	0.063
	22	CC vs CT+TT	4.74	0.95-23.63	0.058
	44	C vs T	2.15	1.01-4.58	0.047
YES	395	CT vs TT	1.18	0.95-1.47	0.145
	273	CC vs TT	1.56	1.08-2.26	0.018
	196	CC vs CT	1.35	0.92-1.98	0.121
	432	CC+CT vs TT	1.23	1.00-1.52	0.046
	432	CC vs CT+TT	1.46	1.02-2.08	0.038
	864	C vs T	1.22	1.04-1.44	0.014
Surgery
NO	108	CT vs TT	1.03	0.67-1.57	0.911
	82	CC vs TT	1.86	1.02-3.37	0.042
	56	CC vs CT	1.68	0.88-3.23	0.117
	123	CC+CT vs TT	1.18	0.80-1.73	0.407
	123	CC vs CT+TT	1.84	1.04-3.27	0.038
	246	C vs T	1.26	0.94-1.69	0.119
YES	306	CT vs TT	1.34	1.04-1.73	0.026
	205	CC vs TT	1.67	1.07-2.62	0.025
	151	CC vs CT	1.38	0.87-2.19	0.167
	331	CC+CT vs TT	1.38	1.08-1.77	0.009
	331	CC vs CT+TT	1.47	0.95-2.26	0.083
	662	C vs T	1.3	1.08-1.57	0.006
Num: the patients number for each model, AD:adenocarcinoma, SQU: squamouscarcinoma, aHR: adjusted HR by histological types, clinical stages or receipt of chemotherapy or surgery.
